# Supplementary material for: Phytochemical Study and In Vitro Antioxidant Activity of Helianthemum cinereum Along with Antitumor Activity of the Isolated trans-Tiliroside and Luteolin 4′-O-β-Xyloside
Source: Molecules. 2024 Dec 16;29(24):5935. doi: 10.3390/molecules29245935 (PMC11678426; doi:10.3390/molecules29245935)
Supplement: Supplementary file 1 [file molecules-29-05935-s001.zip]

Archive with 1 entries (1 files):
- molecules-3344198-supplementary.pdf
